# Supplementary material for: Influence of Secondary Metabolites According to Maturation of Perilla (Perilla frutescens) on Respiratory Protective Effect in Fine Particulate Matter (PM2.5)-Induced Human Nasal Cell
Source: Int J Mol Sci. 2024 Nov 12;25(22):12119. doi: 10.3390/ijms252212119 (PMC11594022; doi:10.3390/ijms252212119)
Supplement: Supplementary file 1 [file ijms-25-12119-s001.zip]

Archive with 1 entries (1 files):
- ijms-3213257-supplementary.pdf
